# Supplementary material for: Production of Promising Heat-Labile Enterotoxin (LT) B Subunit-Based Self-Assembled Bioconjugate Nanovaccines against Infectious Diseases
Source: Vaccines (Basel). 2024 Mar 23;12(4):347. doi: 10.3390/vaccines12040347 (PMC11054625; doi:10.3390/vaccines12040347)
Supplement: Supplementary file 1 [file vaccines-12-00347-s001.zip]

Archive with 1 entries (1 files):
- vaccines-2911689-supplementary.pdf
